# Supplementary material for: MiR-2284b regulation of α-s1 casein synthesis in mammary epithelial cells of dairy goats
Source: Anim Biotechnol. 2024 Apr 16;35(1):2334725. doi: 10.1080/10495398.2024.2334725 (PMC12674344; doi:10.1080/10495398.2024.2334725)
Supplement: Supplemental Material [file LABT_A_2334725_SM5287.zip › supplementary materials/Supplementary table 1.xlsx]

## Sheet: Sheet1
Supplementary table 1 The sequence of CSN1S1-1/-2-CDS
Name	Sequences of CDS （5'~3‘）
CSN1S1-1	ATGAAACTTCTCATCCTTACCTGTCTTGTGGCTGTTGCTCTTGCCAGGCCTAAACATCCTATCAATCACCAAGGACTCTCTCCAGAAGTCCCCAATGAAAATTTACTGAGGTTTGTTGTGGCGCCTTTTCCAGAAGTGTTTAGAAAGGAGAACATCAATGAACTGAGTAAGGATATTGGGAGTGAATCAACTGAGGATCAAGCCATGGAAGATGCTAAGCAAATGAAAGCTGGAAGCAGTTCGTCAAGTGAGGAAATTGTTCCCAATAGTGCTGAGCAGAAGTACATTCAAAAGGAAGATGTGCCCTCTGAGCGTTACCTGGGTTATCTGGAACAGCTTCTCAGACTGAAAAAATACAACGTGCCCCAGCTGGAAATTGTTCCCAAAAGTGCTGAGGAA…
CSN1S1-2	ATGAAACTTCTCATCCTTACCTGTCTTGTGGCTGTTGCTCTTGCCAGGCCTAAACATCCTATCAATCACCAAGGACTCTCTCCAGAAGTCCCCAATGAAAATTTACTGAGGTTTGTTGTGGCGCCTTTTCCAGAAGTGTTTAGAAAGGAGAACATCAATGAACTGAGTAAGGATATTGGGAGTGAATCAACTGAGGATCAAGCCATGGAAGATGCTAAGCAAATGAAAGCTGGAAGCAGTTGTCAAGAAATTGTTCCCAATAGTGCTGAGCAGAAGTACATTCAAAAGGAAGATGTGCCCTCTGAGCGTTACCTGGGTTATCTGGAACAGCTTCTCAGACTGAAAAAATACAACGTGCCCCAGCTGGAAATTGTTCCCAAAAGTGCTGAGGAACAACTT…
